# Supplementary material for: Repeated Infusions of Bone-Marrow-Derived Mesenchymal Stem Cells over 8 Weeks for Steroid-Refractory Chronic Graft-versus-Host Disease: A Prospective, Phase I/II Clinical Study
Source: Int J Mol Sci. 2024 Jun 19;25(12):6731. doi: 10.3390/ijms25126731 (PMC11204151; doi:10.3390/ijms25126731)
Supplement: Supplementary file 1 [file ijms-25-06731-s001.zip]

Archive with 1 entries (1 files):
- ijms-3030388-supplementary.pdf
